# Supplementary material for: Analyzing mRNAsi-Related Genes Identifies Novel Prognostic Markers and Potential Drug Combination for Patients with Basal Breast Cancer
Source: Dis Markers. 2021 Oct 4;2021:4731349. doi: 10.1155/2021/4731349 (PMC8505092; doi:10.1155/2021/4731349)
Supplement: Supplementary Materials — Table S1: specific clinical staging information of basal breast cancer samples. [file 4731349.f1.zip]

Archive with 2 entries (2 files):
- Supplementary Table S1.xlsx
- Table S1.pdf
